# Supplementary material for: Imaging Features of Pulmonary CT in Type 2 Diabetic Patients with Multidrug-Resistant Tuberculosis
Source: PLoS One. 2016 Mar 29;11(3):e0152507. doi: 10.1371/journal.pone.0152507 (PMC4811435; doi:10.1371/journal.pone.0152507)
Supplement: S1 Table — (XLS) [file pone.0152507.s001.xls]

## Sheet: T2DM MDR-TB
case number	gender	age	smoker	Alcohol abuse	Previous treatment history	Time interval(year)	HbA1C	Focal consolidation	Pulmonary segment consolidation	Pulmonary lobe consolidation	Small nodules	Large nodules	patchy opacity	Cavities ≤2	cavities≥3	Reticulo-nodular opacity	Pleural involvement	Mediastinal lymphadenopathy	Interstitial involvement	pulmonary lobes involved	Bronchiectasis	Calcification	Pericardial effusion
1	1	44	1			0	8.4	1	1		1	1								5
2	1	46	1		1	7	11.2			3	1		1				2	1		5	1	1
3	1	65	1	1	1	13	9.7		2		1		1							2
4	1	45	1			0	8.7		1	1	1	1	1	1			1			4
5	1	54			1	1	8.8		2		1			1						2
6	1	56	1			6	8.9				1			1						1
7	1	25	1		1	0	7.7		2		1		1		1					2
8	1	51				0	8.7		1		1									4
9	1	45	1			0	10.9			1	1	1					2			4
10	1	43	1		1	12	8				1			1						5
11	1	50				0	10			1	1		1				2			5
12	1	50	1	1	1	2	7.5				1	1					1	1		5	1	1
13	1	51				7	7.5		2		1			1						4
14	1	58	1		1	14	9.7				1	1	1	1			2			5
15	1	38				11	11.1	1			1									3
16	0	43			1	5	8.7	1		1	1	1			1					5
17	1	46	1		1	10	6.6			1	1	1			1		1			3
18	0	43				0	13.1			3	1		1				1	1	1	5
19	1	58	1	1	1	7	8.6				1	1			1					5	1	1
20	1	49				0	9.7			3	1		1				1	1		5			1
21	0	55			1	0	7.7		1		1									2
22	0	51	1			6	9.1			1	1	1								4
23	1	46			1	5	9.4		2		1	1	1		1			1		5
24	0	26				0	7.9		3								2			1
25	1	43	1		1	2	6.2			3	1		1		1		1			5
26	1	43	1			0	7.8		2		1									5
27	1	50			1	0	9.5				1	1			1		1			5
28	0	77			1	5	8.1				1									5	1
29	1	59		1		0	10				1		1		1					5
30	1	35	1			4	8.7			1	1		1		1			1		3
31	1	43	1		1	10	9.5		4		1									4
32	1	48	1			5	11.3	3			1	1	1				2			5
33	1	57	1		1	10	7.9	1					1				2			2
34	1	53	1			8	9			1	1	1			1		1			2
35	1	57	1		1	1	6.7		1		1	1							1	5
36	1	54	1			5	10.2			1	1							1		5
37	1	55	1			4	9						1		1					4
38	1	53	1			3	7.5		1		1	1			1					3
39	0	33			1	9	9.6	0	0	1	1	0	0	0	1	0	0	1	1	3	0	0	0
