# Supplementary material for: Imaging Features of Pulmonary CT in Type 2 Diabetic Patients with Multidrug-Resistant Tuberculosis
Source: PLoS One. 2016 Mar 29;11(3):e0152507. doi: 10.1371/journal.pone.0152507 (PMC4811435; doi:10.1371/journal.pone.0152507)
Supplement: S2 Table — (XLS) [file pone.0152507.s002.xls]

## Sheet: T2DM DS-TB
case number	gender	age	smoker	Alcohol abuse	Previous treatment history	Time interval(year)	HbA1C	Focal consolidation	Pulmonary segment consolidation	Pulmonary lobe consolidation	Small nodules	Large nodules	patchy opacity	Cavities ≤2	cavities≥3	Reticulo-nodular opacity	Pleural involvement	Mediastinal lymphadenopathy	Interstitial involvement	pulmonary lobes involved	Bronchiectasis	Calcification	Pericardial effusion
1	1	61	1			13	15		1			1	1		1			1		5		1	1
2	1	54			1	8	7.9		1		1	1								3
3	1	61		1		10	9.8	1			1	1	1							4
4	1	56	1			6	6.7	2			1						2			2
5	1	55	1	1		10	8.6				1	1			1					5
6	1	44	1			10	10.7				1		1							1
7	1	33	1			10	10.6		1		1									1
8	1	60				7	7.8				1	1	1	1				1		2
9	1	56	1		1	10	6.1				1	1					2			1
10	1	45	1			8	10.1				1		1		1					4
11	1	55	1			10	8.6				1	1			1					5
12	1	43				5	8.6		1		1	1			1					4
13	1	60	1		1	9	8.1				1		1	1			2			2			1
14	1	50	1			1	8.9				1				1			1		5
15	1	62				15	8.6	2	1		1		1		1		1			3
16	0	54	1	1		0	8.9	2			1							1		5
17	1	38	1			3	8.5		2		1		1		1		1			5
18	1	49				0	8.2				1				1				1	3
19	1	53	1		1	7	7				1			1			1			4
20	0	64				1	7.1			1	1						1			5		1
21	1	48	1			2	8.1				1			1						2
22	1	58	1			0	8.6	1			1	1		1		1	1			4
23	1	62			1	7	10.1				1	1	1	1			1			2
24	1	64	1			14	12.3				1							1	1	3
25	1	53	1	1		8	6.7				1			1						3
26	1	58	1			3	12.3				1		1	1						3
27	0	17			1	3	8.9		2		1									1
28	1	56	1		1	10	11.6				1	1		1						3
29	1	49	1			6	11.2				1		1		1					4
30	1	52	1		1	15	9				1		1	1						3
31	1	51	1			6	10.7		1	1	1				1		1	1		5
32	1	71	1			3	8.5	1							1	1		1		4
33	1	56	1	1		0.4	9.1				1	1		1			2			3
34	1	37				0.04	13.1			1	1		1							3
35	1	41	1			3	8.9				1			1						1
36	1	54			1	0	10.8				1		1		1					4
37	1	57	1			5	7.8				1			1						1
38	1	60		1		7	8.6	1			1			1				1		5
39	1	76	1			10	12.6				1		1				2	1		5
40	0	66				8	6.9				1	1								4	1
41	0	38	1		1	4	10.4		1		1	1	1					1		4
42	1	37	1			0	9.8				1		1	1						1
43	1	66			1	0.08	9.9		2		1		1		1					5
44	1	56	1			0	9.1			2	1				1					3
45	1	53	1			19	9.3				1		1		1					2
46	1	41				9	10				1		1		1					3
