# Supplementary material for: Imaging Features of Pulmonary CT in Type 2 Diabetic Patients with Multidrug-Resistant Tuberculosis
Source: PLoS One. 2016 Mar 29;11(3):e0152507. doi: 10.1371/journal.pone.0152507 (PMC4811435; doi:10.1371/journal.pone.0152507)
Supplement: S3 Table — (XLS) [file pone.0152507.s003.xls]

## Sheet: Pure DS TB 
case number	gender	age	smoker	Alcohol abuse	Previous treatment history	Focal consolidation	Pulmonary segment consolidation	Pulmonary lobe consolidation	Small nodules	Large nodules	patchy opacity	Cavities ≤2	cavities≥3	Reticulo-nodular opacity	Pleural involvement	Mediastinal lymphadenopathy	Interstitial involvement	pulmonary lobes involved	Bronchiectasis	Calcification	Pericardial effusion
1	1	26	1	1	1	0	0	0	0	1	0	1	0	0	0	0	0	3	0	0	0
2	1	41	1	0	1	0	0	0	0	1	0	0	1	0	0	0	0	5	0	0	0
3	1	41	0	0	1	0	0	0	0	1	0	0	1	0	0	0	0	5	0	0	0
4	1	67	1	0	1	0	0	0	0	1	0	0	1	1	1	0	1	5	0	0	0
5	1	88	0	0	1	0	1	0	0	1	1	0	0	0	0	1	0	1	0	0	1
6	1	58	1	1	0	1	0	0	0	1	0	1	0	0	1	0	0	5	0	0	1
7	1	52	1	1	0	0	0	0	0	1	1	1	0	0	0	0	0	1	1	0	0
8	1	46	1	1	0	0	1	0	0	1	0	0	0	0	1	0	0	3	0	0	0
9	1	49	1	1	0	1	0	0	0	1	0	0	1	0	1	0	0	5	0	0	0
10	1	38	1	1	0	0	0	0	0	1	0	0	1	0	0	0	0	2	0	0	0
11	1	51	1	0	0	0	2	0	0	1	0	0	1	0	1	0	0	3	0	0	0
12	1	41	1	0	0	0	1	0	0	1	1	0	1	0	0	0	0	1	0	0	0
13	1	42	1	0	0	0	0	0	0	1	0	1	0	0	0	0	0	3	0	0	0
14	1	52	0	0	0	0	0	0	0	1	0	0	1	0	1	0	1	4	1	0	0
15	1	32	0	0	0	0	0	0	0	1	0	0	0	0	0	1	0	2	0	1	0
16	1	77	0	0	0	0	0	0	0	1	0	0	1	0	1	0	0	4	0	1	0
17	1	34	0	0	0	0	0	0	0	1	0	0	0	0	0	0	0	2	0	0	0
18	1	28	0	0	0	0	0	0	0	1	1	0	1	0	0	0	0	2	0	0	0
19	1	27	0	0	0	0	0	0	0	1	0	0	1	0	0	0	0	5	0	0	0
20	1	20	0	0	0	0	0	0	0	1	1	1	0	0	0	0	0	1	0	0	0
21	0	39	0	0	0	1	0	0	0	1	0	0	0	0	0	0	0	5	1	0	0
22	0	81	0	0	0	0	0	0	0	1	0	1	0	0	0	0	0	5	1	0	0
23	1	50	1	0	0	0	1	0	0	1	0	0	0	0	0	0	1	2	0	1	0
24	0	42	0	0	0	0	0	0	0	1	0	0	0	0	0	0	0	3	0	0	0
25	0	34	0	0	0	0	0	0	0	1	0	0	0	0	0	0	1	4	0	0	0
26	0	28	0	0	0	0	0	0	0	1	1	0	0	0	0	0	0	1	0	0	0
27	1	37	1	1	1	0	1	1	1	0	0	0	1	0	1	0	0	5	0	0	0
28	1	60	1	1	1	0	0	0	0	0	0	0	0	1	0	0	0	2	0	0	0
29	1	46	0	1	1	0	0	0	1	0	1	1	0	0	0	1	0	2	0	0	0
30	1	45	1	0	1	0	0	0	0	0	0	1	0	0	0	0	0	3	0	1	0
31	1	35	1	0	1	0	0	1	1	0	0	0	0	0	1	1	0	1	0	0	0
32	1	45	1	0	1	0	0	0	1	0	0	0	0	0	0	1	1	5	0	0	0
33	1	18	1	0	1	0	0	0	1	0	1	1	0	0	0	0	0	5	0	0	0
34	1	47	0	0	1	0	0	0	1	0	1	0	0	0	1	0	0	5	0	0	0
35	1	33	0	0	1	0	0	0	1	0	0	0	1	0	0	0	0	2	0	0	0
36	0	72	0	0	1	1	0	0	1	0	0	0	0	0	0	0	0	4	1	0	0
37	0	59	0	0	1	0	0	0	1	0	0	0	0	0	0	0	0	1	0	1	0
38	0	48	0	0	1	0	0	0	1	0	1	1	0	0	1	0	0	2	0	0	0
39	1	44	1	1	0	0	0	0	1	0	0	0	1	0	1	0	0	5	0	0	0
40	1	62	1	1	0	0	0	0	1	0	1	1	0	1	0	0	0	5	0	0	0
41	1	46	1	1	0	0	0	0	1	0	1	0	0	0	0	0	0	5	0	0	0
42	1	59	0	1	0	0	2	0	1	0	0	0	0	0	0	0	0	4	0	0	0
43	1	48	1	0	0	0	0	0	1	0	1	1	0	0	0	0	0	5	0	0	0
44	1	59	1	0	0	0	0	0	1	0	1	0	1	0	1	0	0	5	0	0	0
45	1	62	1	0	0	0	0	0	1	0	0	1	0	0	1	0	0	2	0	0	0
46	1	53	1	0	0	1	0	0	1	0	0	0	1	0	0	0	1	2	0	0	0
47	1	58	1	0	0	0	0	0	1	0	0	1	0	0	0	0	0	5	0	1	0
48	1	21	1	0	0	0	0	0	1	0	0	0	0	0	1	1	0	5	0	0	0
49	1	22	1	0	0	0	2	0	0	0	0	0	1	0	0	0	0	5	0	0	0
50	1	19	1	0	0	0	1	0	1	0	1	1	0	0	0	0	0	2	0	0	0
51	1	27	1	0	0	1	0	0	0	0	0	1	0	0	0	0	0	1	0	0	0
52	1	39	1	0	0	0	0	0	1	0	1	1	0	0	0	0	0	3	0	0	0
53	1	26	1	0	0	0	0	0	1	0	1	1	0	0	0	0	0	3	0	0	0
54	1	23	1	0	0	0	0	0	1	0	1	1	0	0	0	0	0	2	0	0	0
55	0	49	1	0	0	0	0	0	1	0	0	0	1	0	0	0	0	5	1	0	0
56	1	62	0	0	0	0	0	0	1	0	1	1	0	0	0	0	0	5	1	0	0
57	1	29	0	0	0	0	1	0	1	0	0	0	0	0	0	1	0	1	0	0	0
58	1	19	0	0	0	0	2	0	1	0	0	0	1	0	1	0	0	4	0	0	0
59	1	63	0	0	0	1	0	0	1	0	0	0	1	0	1	0	0	3	0	0	0
60	1	36	0	0	0	0	0	0	1	0	1	0	0	0	1	0	0	3	0	0	0
61	1	22	0	0	0	1	0	0	1	0	1	1	0	0	0	0	0	4	0	0	0
62	1	21	0	0	0	0	0	0	1	0	0	1	0	0	0	0	0	3	0	0	0
63	1	23	0	0	0	0	0	0	1	0	1	0	0	0	0	0	0	1	0	0	0
64	0	28	0	0	0	1	0	0	1	0	0	1	0	0	0	1	0	1	1	0	0
65	0	78	0	0	0	0	0	0	1	0	1	0	0	1	0	1	1	3	0	1	0
66	0	32	0	0	0	0	0	0	1	0	1	0	0	0	1	1	1	3	0	0	0
67	0	28	0	0	0	0	0	1	1	0	1	0	0	0	1	0	0	2	0	0	0
68	0	61	0	0	0	1	0	0	1	0	0	1	0	0	0	0	0	5	0	0	0
69	0	20	0	0	0	0	0	0	1	0	1	0	1	0	0	0	0	5	0	0	0
70	0	15	0	0	0	0	0	0	1	0	0	0	1	0	0	0	0	3	0	0	0
71	0	22	0	0	0	0	0	0	1	0	1	1	0	0	0	0	0	3	0	0	0
72	0	44	0	0	0	0	0	0	1	0	0	0	0	0	0	0	0	2	0	0	0
